# Supplementary material for: Genetic Variation for Autumn–Winter Forage Yield in a Segregating Tetraploid F1 Population of Paspalum notatum
Source: Plants (Basel). 2026 May 9;15(10):1448. doi: 10.3390/plants15101448 (PMC13210875; doi:10.3390/plants15101448)
Supplement: Supplementary file 1 [file plants-15-01448-s001.zip]

Archive with 1 entries (1 files):
- plants-4292184-supplementary.pdf
